# Supplementary material for: Whole-Plant Rape Silage-Based Diets for Chongming White Goats: An Integrated Assessment of Growth Performance, Meat Quality and Gut Microbiota
Source: Foods. 2025 Oct 15;14(20):3512. doi: 10.3390/foods14203512 (PMC12564722; doi:10.3390/foods14203512)
Supplement: Supplementary file 1 [file foods-14-03512-s001.zip]

Archive with 1 entries (1 files):
- foods-3878302-supplementary.pdf
